# Supplementary material for: The Fergana Valley Is an Isolate of Biodiversity: A Discussion of the Endemic Herpetofauna and Description of Two New Species of Alsophylax (Sauria: Gekkonidae) from Eastern Uzbekistan
Source: Animals (Basel). 2023 Aug 4;13(15):2516. doi: 10.3390/ani13152516 (PMC10417568; doi:10.3390/ani13152516)
Supplement: Supplementary file 1 [file animals-13-02516-s001.zip]

Archive with 1 entries (1 files):
- animals-2479180-supplementary.pdf
